# Supplementary material for: WeCoNET: a host–pathogen interactome database for deciphering crucial molecular networks of wheat-common bunt cross-talk mechanisms
Source: Plant Methods. 2022 Jun 3;18:73. doi: 10.1186/s13007-022-00897-9 (PMC9164323; doi:10.1186/s13007-022-00897-9)
Supplement: Supplementary file 1 — Additional file 1. Potential protein-protein interaction pairs for experimental validation. [file 13007_2022_897_MOESM1_ESM.xlsx]

## Sheet: PPI pairs
Potential interaction pairs
Host protein	Pathogen protein
TraesCS5A02G439700.1.cds1	OAJ08708
TraesCS5B02G181500.1.cds1	OAJ09447
TraesCS3D02G260300.1.cds1	OAJ27280
TraesCS6A02G325400.1	OAJ27126
TraesCS3A02G102100.1	OAJ24088
TraesCS3D02G104300.1	OAJ24025
TraesCS2A02G509600.1	OAJ19792
TraesCS2B02G615100.1	OAJ23224
TraesCS1A02G442300.1	OAJ23582
Host protein annotations
Protein ID	GO term	GO term description	KEGG pathway ID	KEGG pathway description	up/down regulated
TraesCS5A02G439700.1.cds1	GO:0005576	extracellular region	ko04075	Plant hormone signal transduction	up
TraesCS5B02G181500.1.cds1	GO:0005576	extracellular region	ko04075	Plant hormone signal transduction	up
TraesCS3D02G260300.1.cds1	GO:0016787	hydrolase activity	ko00520	Amino sugar and nucleotide sugar metabolism	up
TraesCS6A02G325400.1	GO:0016491	oxidoreductase activity	ko01110	Biosynthesis of secondary metabolites	down
TraesCS3A02G102100.1	GO:0003824	catalytic activity	ko00010	Glycolysis / Gluconeogenesis	down
TraesCS3D02G104300.1	GO:0003824	catalytic activity	ko00010	Glycolysis / Gluconeogenesis	down
TraesCS2A02G509600.1	GO:0007166	cell surface receptor signaling pathway	ko04064	NF-kappa B signaling pathway	down
TraesCS2B02G615100.1	GO:0006979	response to oxidative stress	ko00940	Phenylpropanoid biosynthesis	down
TraesCS1A02G442300.1	GO:0055114	oxidation-reduction process	ko00941	Flavonoid biosynthesis	down
Pathogen protein annotations
Protein ID	GO term	GO term description	KEGG pathway ID	KEGG pathway description
OAJ08708	GO:0050789	regulation of biological process	ko04024	cAMP signaling pathway
OAJ09447	GO:0016860	intramolecular oxidoreductase activity	ko04141	Protein processing in endoplasmic reticulum
OAJ27280	GO:0004601	peroxidase activity	ko01100	Metabolic pathways
OAJ27126	GO:0051649	establishment of localization in cell	ko03008	Ribosome biogenesis in eukaryotes
OAJ24088	GO:0008270	zinc ion binding	ko01100	Metabolic pathways
OAJ24025	GO:0008135	translation factor activity, RNA binding	ko03013	RNA transport
OAJ19792	GO:0016491	oxidoreductase activity	ko01120	Microbial metabolism in diverse environments
OAJ23224	GO:0005525	GTP binding	ko04144	Endocytosis
OAJ23582	GO:0016765	transferase activity, transferring alkyl or aryl (other than methyl) groups	ko01110	Biosynthesis of secondary metabolites
